# Supplementary material for: Comparison of Pre-Diagnosis Physical Activity and Its Correlates between Lung and Other Cancer Patients: Accelerometer Data from the UK Biobank Prospective Cohort
Source: Int J Environ Res Public Health. 2023 Jan 5;20(2):1001. doi: 10.3390/ijerph20021001 (PMC9859178; doi:10.3390/ijerph20021001)
Supplement: Supplementary file 1 [file ijerph-20-01001-s001.zip]

Archive with 1 entries (1 files):
- ijerph-2092985-supplementary.pdf
